# Supplementary material for: Mode of Action of Neonicotinoid Insecticides Imidacloprid and Thiacloprid to the Cockroach Pameα7 Nicotinic Acetylcholine Receptor
Source: Int J Mol Sci. 2021 Sep 13;22(18):9880. doi: 10.3390/ijms22189880 (PMC8471617; doi:10.3390/ijms22189880)
Supplement: Supplementary file 1 [file ijms-22-09880-s001.zip]

Archive with 1 entries (1 files):
- ijms-1349353-supplementary.pdf
